# Supplementary material for: Machine Learning Classification of Time since BNT162b2 COVID-19 Vaccination Based on Array-Measured Antibody Activity
Source: Life (Basel). 2023 May 31;13(6):1304. doi: 10.3390/life13061304 (PMC10305362; doi:10.3390/life13061304)
Supplement: Supplementary file 1 [file life-13-01304-s001.zip]

Archive with 6 entries (6 files):
- Table S6.pdf
- Table S1.pdf
- Table S2.pdf
- Table S3.pdf
- Table S4.pdf
- Table S5.pdf
